# Supplementary material for: Highly Recurrent Multinucleotide Mutations in SARS-CoV-2
Source: Mol Biol Evol. 2025 Oct 24;42(11):msaf272. doi: 10.1093/molbev/msaf272 (PMC12619124; doi:10.1093/molbev/msaf272)
Supplement: msaf272_Supplementary_Data [file msaf272_supplementary_data.zip]

Archive with 3 entries (3 files):
- File_S1.pdf
- Supplement References.docx
- supplement.pdf
